# Supplementary material for: Novel tRNA Gene Rearrangements in the Mitochondrial Genomes of Poneroid Ants and Phylogenetic Implication of Paraponerinae (Hymenoptera: Formicidae)
Source: Life (Basel). 2023 Oct 16;13(10):2068. doi: 10.3390/life13102068 (PMC10608118; doi:10.3390/life13102068)
Supplement: Supplementary file 1 [file life-13-02068-s001.zip]

Archive with 1 entries (1 files):
- life-2620058-supplementary.pdf
